# Supplementary material for: Causal relationship between COVID-19 and myocarditis or pericarditis risk: a bidirectional Mendelian randomization study
Source: Front Cardiovasc Med. 2023 Dec 14;10:1271959. doi: 10.3389/fcvm.2023.1271959 (PMC10755931; doi:10.3389/fcvm.2023.1271959)
Supplement: Supplementary Figure S1, Supplementary Figure S2, Supplementary Figure S3, Supplementary Figure S4, Supplementary Figure S5, Supplementary Figure S6, Supplementary Figure S7, Supplementary Figure S8, Supplementary Figure S9, Supplementary Figure S10, Supplementary Figure S11, Supplementary Figure S1 — (A) Regression lines of MR tests, (B) forrest plot of single SNP from hospitalized COVID-19 on myocarditis, (C) MR leave-one-out sensitivity analysis, (D) funnel of single SNP from hospitalized COVID-19 on myocarditis. (A) Regression lines of MR tests, (B) forrest plot of single SNP from hospitalized COVID-19 on myocarditis, (C) MR leave-one-out sensitivity analysis, (D) funnel of single SNP from hospitalized COVID-19 on pericarditis. (A) Regression lines of MR tests, (B) forrest plot of single SNP from hospitalized COVID-19 on myocarditis, (C) MR leave-one-out sensitivity analysis, (D) Funnel of single SNP from COVID-19 infection on myocarditis. (A) Regression lines of MR tests, (B) forrest plot of single SNP from hospitalized COVID-19 on myocarditis, (C) MR leave-one-out sensitivity analysis, (D) funnel of single SNP from COVID-19 infection on pericarditis. (A) Regression lines of MR tests, (B) forrest plot of single SNP from hospitalized COVID-19 on myocarditis, (C) MR leave-one-out sensitivity analysis, (D) funnel of single SNP from severe COVID-19 on myocarditis. (A) Regression lines of MR tests, (B) forrest plot of single SNP from hospitalized COVID-19 on myocarditis, (C) MR leave-one-out sensitivity analysis, (D) funnel of single SNP from severe COVID-19 on pericarditis. (A) Regression lines of MR tests, (B) forrest plot of single SNP from hospitalized COVID-19 on myocarditis, (C) MR leave-one-out sensitivity analysis, (D) Funnel of single SNP from myocarditis on hospitalized COVID-19. (A) Regression lines of MR tests, (B) forrest plot of single SNP from hospitalized COVID-19 on myocarditis, (C) MR leave-one-out sensitivity analysis, (D) funnel of single SNP from myocarditis on COVID-19 infection. (A) Regression lines of MR tests, (B) forrest plot of single SNP from hospitalized COVID-19 on myocarditis, (C) MR leave-one-out sensitivity analysis, (D) funnel of single SNP from myocarditis on severe COVID-19. (A) Regression lines of MR tests, (B) forrest plot of [file Datasheet1.zip]

Archive with 28 entries (24 files):
- Data Sheet 1_v1/
- Data Sheet 1_v1/Supplementary  table excel/
- Data Sheet 1_v1/Supplementary  table excel/Supplementary  table 10 mydataperhospital.xls
- Data Sheet 1_v1/Supplementary  table excel/Supplementary  table 11 mydataperinfection.xls
- Data Sheet 1_v1/Supplementary  table excel/Supplementary  table 12 mydataperserious.xls
- Data Sheet 1_v1/Supplementary  table excel/Supplementary  table 8 mydatamyoinfection.xls
- Data Sheet 1_v1/Supplementary  table excel/Supplementary Table 1 mydataseriousmyo .xls
- Data Sheet 1_v1/Supplementary  table excel/Supplementary table 2 mydataseriousper.xls
- Data Sheet 1_v1/Supplementary  table excel/Supplementary table 3 mydatahospitalmyo.xls
- Data Sheet 1_v1/Supplementary  table excel/Supplementary table 5 mydatainfectionmyo.xls
- Data Sheet 1_v1/Supplementary  table excel/Supplementary table 6 mydatainfectionper.xls
- Data Sheet 1_v1/Supplementary  table excel/Supplementary table 7 mydatamyohospital.xls
- Data Sheet 1_v1/Supplementary  table excel/Supplementary table 9 myoserious.xls
- Data Sheet 1_v1/Supplementary  table excel/Supplementary talbe 4 mydatahospitalper.xls
- Data Sheet 1_v1/__MACOSX/
- Data Sheet 1_v1/__MACOSX/Supplementary  table excel/
- Data Sheet 1_v1/__MACOSX/Supplementary  table excel/._Supplementary  table 10 mydataperhospital.xls
- Data Sheet 1_v1/__MACOSX/Supplementary  table excel/._Supplementary  table 11 mydataperinfection.xls
- Data Sheet 1_v1/__MACOSX/Supplementary  table excel/._Supplementary  table 12 mydataperserious.xls
- Data Sheet 1_v1/__MACOSX/Supplementary  table excel/._Supplementary  table 8 mydatamyoinfection.xls
- Data Sheet 1_v1/__MACOSX/Supplementary  table excel/._Supplementary Table 1 mydataseriousmyo .xls
- Data Sheet 1_v1/__MACOSX/Supplementary  table excel/._Supplementary table 2 mydataseriousper.xls
- Data Sheet 1_v1/__MACOSX/Supplementary  table excel/._Supplementary table 3 mydatahospitalmyo.xls
- Data Sheet 1_v1/__MACOSX/Supplementary  table excel/._Supplementary table 5 mydatainfectionmyo.xls
- Data Sheet 1_v1/__MACOSX/Supplementary  table excel/._Supplementary table 6 mydatainfectionper.xls
- Data Sheet 1_v1/__MACOSX/Supplementary  table excel/._Supplementary table 7 mydatamyohospital.xls
- Data Sheet 1_v1/__MACOSX/Supplementary  table excel/._Supplementary table 9 myoserious.xls
- Data Sheet 1_v1/__MACOSX/Supplementary  table excel/._Supplementary talbe 4 mydatahospitalper.xls
