# Supplementary material for: Causal relationship between COVID-19 and myocarditis or pericarditis risk: a bidirectional Mendelian randomization study
Source: Front Cardiovasc Med. 2023 Dec 14;10:1271959. doi: 10.3389/fcvm.2023.1271959 (PMC10755931; doi:10.3389/fcvm.2023.1271959)
Supplement: Supplementary Figure S1, Supplementary Figure S2, Supplementary Figure S3, Supplementary Figure S4, Supplementary Figure S5, Supplementary Figure S6, Supplementary Figure S7, Supplementary Figure S8, Supplementary Figure S9, Supplementary Figure S10, Supplementary Figure S11, Supplementary Figure S1 — (A) Regression lines of MR tests, (B) forrest plot of single SNP from hospitalized COVID-19 on myocarditis, (C) MR leave-one-out sensitivity analysis, (D) funnel of single SNP from hospitalized COVID-19 on myocarditis. (A) Regression lines of MR tests, (B) forrest plot of single SNP from hospitalized COVID-19 on myocarditis, (C) MR leave-one-out sensitivity analysis, (D) funnel of single SNP from hospitalized COVID-19 on pericarditis. (A) Regression lines of MR tests, (B) forrest plot of single SNP from hospitalized COVID-19 on myocarditis, (C) MR leave-one-out sensitivity analysis, (D) Funnel of single SNP from COVID-19 infection on myocarditis. (A) Regression lines of MR tests, (B) forrest plot of single SNP from hospitalized COVID-19 on myocarditis, (C) MR leave-one-out sensitivity analysis, (D) funnel of single SNP from COVID-19 infection on pericarditis. (A) Regression lines of MR tests, (B) forrest plot of single SNP from hospitalized COVID-19 on myocarditis, (C) MR leave-one-out sensitivity analysis, (D) funnel of single SNP from severe COVID-19 on myocarditis. (A) Regression lines of MR tests, (B) forrest plot of single SNP from hospitalized COVID-19 on myocarditis, (C) MR leave-one-out sensitivity analysis, (D) funnel of single SNP from severe COVID-19 on pericarditis. (A) Regression lines of MR tests, (B) forrest plot of single SNP from hospitalized COVID-19 on myocarditis, (C) MR leave-one-out sensitivity analysis, (D) Funnel of single SNP from myocarditis on hospitalized COVID-19. (A) Regression lines of MR tests, (B) forrest plot of single SNP from hospitalized COVID-19 on myocarditis, (C) MR leave-one-out sensitivity analysis, (D) funnel of single SNP from myocarditis on COVID-19 infection. (A) Regression lines of MR tests, (B) forrest plot of single SNP from hospitalized COVID-19 on myocarditis, (C) MR leave-one-out sensitivity analysis, (D) funnel of single SNP from myocarditis on severe COVID-19. (A) Regression lines of MR tests, (B) forrest plot of [file Datasheet1.zip › Data Sheet 1_v1/Supplementary table excel/Supplementary table 11 mydataperinfection.xls]

## Sheet: Supplementary  table 11 mydatap
SNP	effect_allele.exposure	other_allele.exposure	eaf.exposure	beta.exposure	beta.outcome	se.exposure	pval.exposure	se.outcome	pval.outcome	r2	F
rs12815336	T	C	0.157	0.266	-0.008	0.058	4.59e-06	0.006	0.182	0.019	5475.93
rs148419423	A	G	0.001	2.179	0.044	0.444	9.27e-07	0.033	0.174	0.007	2155.64
rs1668702	C	T	0.389	0.225	-0.004	0.045	6.04e-07	0.005	0.459	0.024	7097.9
rs58965312	T	C	0.47	0.214	0	0.045	1.68e-06	0.005	0.931	0.023	6730.9
rs78371439	C	G	0.008	0.931	0.003	0.196	2.16e-06	0.018	0.877	0.013	3819.56
