# Supplementary material for: Causal relationship between COVID-19 and myocarditis or pericarditis risk: a bidirectional Mendelian randomization study
Source: Front Cardiovasc Med. 2023 Dec 14;10:1271959. doi: 10.3389/fcvm.2023.1271959 (PMC10755931; doi:10.3389/fcvm.2023.1271959)
Supplement: Supplementary Figure S1, Supplementary Figure S2, Supplementary Figure S3, Supplementary Figure S4, Supplementary Figure S5, Supplementary Figure S6, Supplementary Figure S7, Supplementary Figure S8, Supplementary Figure S9, Supplementary Figure S10, Supplementary Figure S11, Supplementary Figure S1 — (A) Regression lines of MR tests, (B) forrest plot of single SNP from hospitalized COVID-19 on myocarditis, (C) MR leave-one-out sensitivity analysis, (D) funnel of single SNP from hospitalized COVID-19 on myocarditis. (A) Regression lines of MR tests, (B) forrest plot of single SNP from hospitalized COVID-19 on myocarditis, (C) MR leave-one-out sensitivity analysis, (D) funnel of single SNP from hospitalized COVID-19 on pericarditis. (A) Regression lines of MR tests, (B) forrest plot of single SNP from hospitalized COVID-19 on myocarditis, (C) MR leave-one-out sensitivity analysis, (D) Funnel of single SNP from COVID-19 infection on myocarditis. (A) Regression lines of MR tests, (B) forrest plot of single SNP from hospitalized COVID-19 on myocarditis, (C) MR leave-one-out sensitivity analysis, (D) funnel of single SNP from COVID-19 infection on pericarditis. (A) Regression lines of MR tests, (B) forrest plot of single SNP from hospitalized COVID-19 on myocarditis, (C) MR leave-one-out sensitivity analysis, (D) funnel of single SNP from severe COVID-19 on myocarditis. (A) Regression lines of MR tests, (B) forrest plot of single SNP from hospitalized COVID-19 on myocarditis, (C) MR leave-one-out sensitivity analysis, (D) funnel of single SNP from severe COVID-19 on pericarditis. (A) Regression lines of MR tests, (B) forrest plot of single SNP from hospitalized COVID-19 on myocarditis, (C) MR leave-one-out sensitivity analysis, (D) Funnel of single SNP from myocarditis on hospitalized COVID-19. (A) Regression lines of MR tests, (B) forrest plot of single SNP from hospitalized COVID-19 on myocarditis, (C) MR leave-one-out sensitivity analysis, (D) funnel of single SNP from myocarditis on COVID-19 infection. (A) Regression lines of MR tests, (B) forrest plot of single SNP from hospitalized COVID-19 on myocarditis, (C) MR leave-one-out sensitivity analysis, (D) funnel of single SNP from myocarditis on severe COVID-19. (A) Regression lines of MR tests, (B) forrest plot of [file Datasheet1.zip › Data Sheet 1_v1/Supplementary table excel/Supplementary Table 1 mydataseriousmyo .xls]

## Sheet: Supplementary Table 1 mydataser
SNP	effect_allele.exposure	other_allele.exposure	eaf.exposure	beta.exposure	beta.outcome	se.exposure	pval.exposure	se.outcome	pval.outcome	r2	F
rs10066378	C	T	0.116	0.118	-0.047	0.021	1.96e-08	0.06	0.437	0.003	3110.71
rs1123573	G	A	0.37	-0.106	0.002	0.015	2.8e-12	0.039	0.955	0.005	5719.77
rs1128175	G	A	0.753	-0.126	-0.022	0.017	2.25e-13	0.04	0.579	0.006	6452.81
rs11614702	A	G	0.507	0.101	0.014	0.014	2.33e-13	0.037	0.715	0.005	5567.52
rs117169628	A	G	0.137	0.157	0.056	0.02	4.36e-15	0.056	0.321	0.006	6368.14
rs12585036	T	C	0.213	0.141	-1.257	0.017	2.32e-16	1.822	0.49	0.007	7288.54
rs12610495	G	A	0.313	0.242	-0.007	0.016	3.05e-51	0.039	0.853	0.025	28064.3
rs12614007	A	G	0.749	0.094	0.001	0.017	2.46e-08	0.041	0.988	0.003	3620.76
rs17279437	A	G	0.101	-0.172	0.023	0.025	7.29e-12	0.062	0.715	0.005	5867.06
rs17713054	A	G	0.075	0.756	-0.042	0.026	1.09e-185	0.067	0.533	0.079	93556.1
rs2236645	T	C	0.085	0.179	-0.05	0.025	6.46e-13	0.064	0.439	0.005	5440.76
rs2569703	G	C	0.563	-0.108	-0.005	0.014	1.28e-14	0.038	0.9	0.006	6270.19
rs28368148	G	C	0.023	0.449	0.27	0.065	7.26e-12	0.396	0.496	0.009	9931.42
rs2897075	T	C	0.376	0.088	-0.002	0.014	9.32e-10	0.038	0.96	0.004	3961.52
rs343320	A	G	0.07	0.154	0.118	0.028	2.06e-08	0.086	0.169	0.003	3364.41
rs34712979	A	G	0.254	-0.11	-0.045	0.017	1.21e-10	0.042	0.284	0.005	5003.77
rs35705950	T	G	0.109	-0.164	0.034	0.023	6.95e-13	0.062	0.584	0.005	5704.4
rs41264915	G	A	0.094	-0.206	0.082	0.023	2.09e-19	0.084	0.329	0.007	7908.32
rs568035	T	C	0.063	0.143	-0.035	0.026	3.6e-08	0.082	0.664	0.002	2628.73
rs60132559	T	C	0.321	0.091	-0.026	0.015	1.11e-09	0.04	0.506	0.004	3935.24
rs61882275	A	G	0.343	-0.126	0.021	0.015	8.08e-18	0.042	0.613	0.007	7828.21
rs62056905	G	A	0.184	-0.129	-0.023	0.017	2.18e-14	0.067	0.729	0.005	5455.15
rs9636867	G	A	0.331	0.184	0.069	0.015	3.47e-34	0.038	0.071	0.015	16534.6
