# Supplementary material for: Causal relationship between COVID-19 and myocarditis or pericarditis risk: a bidirectional Mendelian randomization study
Source: Front Cardiovasc Med. 2023 Dec 14;10:1271959. doi: 10.3389/fcvm.2023.1271959 (PMC10755931; doi:10.3389/fcvm.2023.1271959)
Supplement: Supplementary Figure S1, Supplementary Figure S2, Supplementary Figure S3, Supplementary Figure S4, Supplementary Figure S5, Supplementary Figure S6, Supplementary Figure S7, Supplementary Figure S8, Supplementary Figure S9, Supplementary Figure S10, Supplementary Figure S11, Supplementary Figure S1 — (A) Regression lines of MR tests, (B) forrest plot of single SNP from hospitalized COVID-19 on myocarditis, (C) MR leave-one-out sensitivity analysis, (D) funnel of single SNP from hospitalized COVID-19 on myocarditis. (A) Regression lines of MR tests, (B) forrest plot of single SNP from hospitalized COVID-19 on myocarditis, (C) MR leave-one-out sensitivity analysis, (D) funnel of single SNP from hospitalized COVID-19 on pericarditis. (A) Regression lines of MR tests, (B) forrest plot of single SNP from hospitalized COVID-19 on myocarditis, (C) MR leave-one-out sensitivity analysis, (D) Funnel of single SNP from COVID-19 infection on myocarditis. (A) Regression lines of MR tests, (B) forrest plot of single SNP from hospitalized COVID-19 on myocarditis, (C) MR leave-one-out sensitivity analysis, (D) funnel of single SNP from COVID-19 infection on pericarditis. (A) Regression lines of MR tests, (B) forrest plot of single SNP from hospitalized COVID-19 on myocarditis, (C) MR leave-one-out sensitivity analysis, (D) funnel of single SNP from severe COVID-19 on myocarditis. (A) Regression lines of MR tests, (B) forrest plot of single SNP from hospitalized COVID-19 on myocarditis, (C) MR leave-one-out sensitivity analysis, (D) funnel of single SNP from severe COVID-19 on pericarditis. (A) Regression lines of MR tests, (B) forrest plot of single SNP from hospitalized COVID-19 on myocarditis, (C) MR leave-one-out sensitivity analysis, (D) Funnel of single SNP from myocarditis on hospitalized COVID-19. (A) Regression lines of MR tests, (B) forrest plot of single SNP from hospitalized COVID-19 on myocarditis, (C) MR leave-one-out sensitivity analysis, (D) funnel of single SNP from myocarditis on COVID-19 infection. (A) Regression lines of MR tests, (B) forrest plot of single SNP from hospitalized COVID-19 on myocarditis, (C) MR leave-one-out sensitivity analysis, (D) funnel of single SNP from myocarditis on severe COVID-19. (A) Regression lines of MR tests, (B) forrest plot of [file Datasheet1.zip › Data Sheet 1_v1/Supplementary table excel/Supplementary table 2 mydataseriousper.xls]

## Sheet: Supplementary table 2 mydataser
SNP	effect_allele.exposure	other_allele.exposure	eaf.exposure	beta.exposure	beta.outcome	se.exposure	pval.exposure	se.outcome	pval.outcome	r2	F
rs10850097	T	C	0.671	0.095	0.014	0.015	1.71e-10	0.051	0.776	0.004	4368.25
rs11208559	G	C	0.291	0.103	0.013	0.017	2.17e-09	0.048	0.788	0.004	4734.23
rs1123573	G	A	0.37	-0.106	0.065	0.015	2.8e-12	0.048	0.177	0.005	5743.86
rs1128175	G	A	0.753	-0.126	-0.011	0.017	2.25e-13	0.05	0.822	0.006	6399.64
rs11614702	A	G	0.507	0.101	-0.067	0.014	2.33e-13	0.046	0.146	0.005	5606.4
rs117169628	A	G	0.137	0.157	0.014	0.02	4.36e-15	0.069	0.837	0.006	6408.19
rs12534422	T	C	0.303	0.086	-0.036	0.015	1.34e-08	0.053	0.504	0.003	3372.83
rs12585036	T	C	0.213	0.141	-0.309	0.017	2.32e-16	2.607	0.906	0.007	7340.94
rs12610495	G	A	0.313	0.242	-0.029	0.016	3.05e-51	0.048	0.542	0.025	27985.8
rs12614007	A	G	0.749	0.094	-0.036	0.017	2.46e-08	0.051	0.476	0.003	3627.19
rs17279437	A	G	0.101	-0.172	0.006	0.025	7.29e-12	0.077	0.935	0.005	5850.69
rs17713054	A	G	0.075	0.756	-0.017	0.026	1.09e-185	0.084	0.837	0.079	93040.2
rs2236645	T	C	0.085	0.179	0.085	0.025	6.46e-13	0.079	0.277	0.005	5454.69
rs2569703	G	C	0.563	-0.108	0.017	0.014	1.28e-14	0.046	0.715	0.006	6302.73
rs28368148	G	C	0.023	0.449	-0.075	0.065	7.26e-12	0.467	0.872	0.009	10078.8
rs2897075	T	C	0.376	0.088	0.006	0.014	9.32e-10	0.047	0.89	0.004	3959.09
rs343320	A	G	0.07	0.154	-0.155	0.028	2.06e-08	0.105	0.14	0.003	3375.84
rs35705950	T	G	0.109	-0.164	0.094	0.023	6.95e-13	0.077	0.222	0.005	5653.48
rs41264915	G	A	0.094	-0.206	0.104	0.023	2.09e-19	0.103	0.313	0.007	7957.37
rs568035	T	C	0.063	0.143	0.047	0.026	3.6e-08	0.102	0.645	0.002	2650.04
rs60132559	T	C	0.321	0.091	0.011	0.015	1.11e-09	0.049	0.821	0.004	3971.64
rs61882275	A	G	0.343	-0.126	0.043	0.015	8.08e-18	0.052	0.413	0.007	7836.67
rs62056905	G	A	0.184	-0.129	0.095	0.017	2.18e-14	0.082	0.249	0.005	5408.15
