# Supplementary material for: Causal relationship between COVID-19 and myocarditis or pericarditis risk: a bidirectional Mendelian randomization study
Source: Front Cardiovasc Med. 2023 Dec 14;10:1271959. doi: 10.3389/fcvm.2023.1271959 (PMC10755931; doi:10.3389/fcvm.2023.1271959)
Supplement: Supplementary Figure S1, Supplementary Figure S2, Supplementary Figure S3, Supplementary Figure S4, Supplementary Figure S5, Supplementary Figure S6, Supplementary Figure S7, Supplementary Figure S8, Supplementary Figure S9, Supplementary Figure S10, Supplementary Figure S11, Supplementary Figure S1 — (A) Regression lines of MR tests, (B) forrest plot of single SNP from hospitalized COVID-19 on myocarditis, (C) MR leave-one-out sensitivity analysis, (D) funnel of single SNP from hospitalized COVID-19 on myocarditis. (A) Regression lines of MR tests, (B) forrest plot of single SNP from hospitalized COVID-19 on myocarditis, (C) MR leave-one-out sensitivity analysis, (D) funnel of single SNP from hospitalized COVID-19 on pericarditis. (A) Regression lines of MR tests, (B) forrest plot of single SNP from hospitalized COVID-19 on myocarditis, (C) MR leave-one-out sensitivity analysis, (D) Funnel of single SNP from COVID-19 infection on myocarditis. (A) Regression lines of MR tests, (B) forrest plot of single SNP from hospitalized COVID-19 on myocarditis, (C) MR leave-one-out sensitivity analysis, (D) funnel of single SNP from COVID-19 infection on pericarditis. (A) Regression lines of MR tests, (B) forrest plot of single SNP from hospitalized COVID-19 on myocarditis, (C) MR leave-one-out sensitivity analysis, (D) funnel of single SNP from severe COVID-19 on myocarditis. (A) Regression lines of MR tests, (B) forrest plot of single SNP from hospitalized COVID-19 on myocarditis, (C) MR leave-one-out sensitivity analysis, (D) funnel of single SNP from severe COVID-19 on pericarditis. (A) Regression lines of MR tests, (B) forrest plot of single SNP from hospitalized COVID-19 on myocarditis, (C) MR leave-one-out sensitivity analysis, (D) Funnel of single SNP from myocarditis on hospitalized COVID-19. (A) Regression lines of MR tests, (B) forrest plot of single SNP from hospitalized COVID-19 on myocarditis, (C) MR leave-one-out sensitivity analysis, (D) funnel of single SNP from myocarditis on COVID-19 infection. (A) Regression lines of MR tests, (B) forrest plot of single SNP from hospitalized COVID-19 on myocarditis, (C) MR leave-one-out sensitivity analysis, (D) funnel of single SNP from myocarditis on severe COVID-19. (A) Regression lines of MR tests, (B) forrest plot of [file Datasheet1.zip › Data Sheet 1_v1/Supplementary table excel/Supplementary table 5 mydatainfectionmyo.xls]

## Sheet: Supplementary table 5 mydatainf
SNP	effect_allele.exposure	other_allele.exposure	eaf.exposure	beta.exposure	beta.outcome	se.exposure	pval.exposure	se.outcome	pval.outcome	r2	F
rs1123573	G	A	0.379	-0.026	0.002	0.005	3.16e-08	0.039	0.955	0.0003	851.571
rs11264339	T	C	0.495	-0.035	0.029	0.005	1.62e-14	0.037	0.426	0.0006	1594.08
rs12610495	G	A	0.303	0.05	-0.007	0.005	1.8e-22	0.039	0.853	0.001	2694.05
rs2260685	C	T	0.474	0.033	0.032	0.005	1.01e-12	0.037	0.385	0.0006	1448.2
rs2834158	C	T	0.661	-0.041	-0.065	0.005	8.51e-17	0.038	0.086	0.0007	1915.23
rs35044562	G	A	0.078	0.128	-0.041	0.008	1.64e-51	0.067	0.542	0.0023	6106.34
rs676314	G	A	0.326	0.028	-0.026	0.005	1.02e-08	0.04	0.513	0.0003	867.933
rs679574	G	C	0.447	-0.036	0.054	0.005	4.37e-15	0.038	0.156	0.0006	1669.94
rs7118388	G	A	0.506	0.027	0.018	0.005	4.71e-09	0.037	0.632	0.0004	915.89
rs73062389	A	G	0.054	0.2	-0.133	0.01	7.61e-92	0.114	0.243	0.0041	10767.5
rs9264740	T	C	0.732	-0.03	-0.025	0.005	6.87e-09	0.04	0.524	0.0004	946.685
