# Supplementary material for: Causal relationship between COVID-19 and myocarditis or pericarditis risk: a bidirectional Mendelian randomization study
Source: Front Cardiovasc Med. 2023 Dec 14;10:1271959. doi: 10.3389/fcvm.2023.1271959 (PMC10755931; doi:10.3389/fcvm.2023.1271959)
Supplement: Supplementary Figure S1, Supplementary Figure S2, Supplementary Figure S3, Supplementary Figure S4, Supplementary Figure S5, Supplementary Figure S6, Supplementary Figure S7, Supplementary Figure S8, Supplementary Figure S9, Supplementary Figure S10, Supplementary Figure S11, Supplementary Figure S1 — (A) Regression lines of MR tests, (B) forrest plot of single SNP from hospitalized COVID-19 on myocarditis, (C) MR leave-one-out sensitivity analysis, (D) funnel of single SNP from hospitalized COVID-19 on myocarditis. (A) Regression lines of MR tests, (B) forrest plot of single SNP from hospitalized COVID-19 on myocarditis, (C) MR leave-one-out sensitivity analysis, (D) funnel of single SNP from hospitalized COVID-19 on pericarditis. (A) Regression lines of MR tests, (B) forrest plot of single SNP from hospitalized COVID-19 on myocarditis, (C) MR leave-one-out sensitivity analysis, (D) Funnel of single SNP from COVID-19 infection on myocarditis. (A) Regression lines of MR tests, (B) forrest plot of single SNP from hospitalized COVID-19 on myocarditis, (C) MR leave-one-out sensitivity analysis, (D) funnel of single SNP from COVID-19 infection on pericarditis. (A) Regression lines of MR tests, (B) forrest plot of single SNP from hospitalized COVID-19 on myocarditis, (C) MR leave-one-out sensitivity analysis, (D) funnel of single SNP from severe COVID-19 on myocarditis. (A) Regression lines of MR tests, (B) forrest plot of single SNP from hospitalized COVID-19 on myocarditis, (C) MR leave-one-out sensitivity analysis, (D) funnel of single SNP from severe COVID-19 on pericarditis. (A) Regression lines of MR tests, (B) forrest plot of single SNP from hospitalized COVID-19 on myocarditis, (C) MR leave-one-out sensitivity analysis, (D) Funnel of single SNP from myocarditis on hospitalized COVID-19. (A) Regression lines of MR tests, (B) forrest plot of single SNP from hospitalized COVID-19 on myocarditis, (C) MR leave-one-out sensitivity analysis, (D) funnel of single SNP from myocarditis on COVID-19 infection. (A) Regression lines of MR tests, (B) forrest plot of single SNP from hospitalized COVID-19 on myocarditis, (C) MR leave-one-out sensitivity analysis, (D) funnel of single SNP from myocarditis on severe COVID-19. (A) Regression lines of MR tests, (B) forrest plot of [file Datasheet1.zip › Data Sheet 1_v1/Supplementary table excel/Supplementary talbe 4 mydatahospitalper.xls]

## Sheet: Supplementary talbe 4 mydatahos
SNP	effect_allele.exposure	other_allele.exposure	eaf.exposure	beta.exposure	beta.outcome	se.exposure	pval.exposure	se.outcome	pval.outcome	r2	F
rs1123573	G	A	0.377	-0.069	0.065	0.01	4.13e-11	0.048	0.177	0.002	4677.32
rs117169628	A	G	0.144	0.101	0.014	0.014	1.27e-13	0.069	0.837	0.003	5297.36
rs12585036	T	C	0.216	0.097	-0.309	0.012	9.39e-17	2.607	0.906	0.003	6668.73
rs12610495	G	A	0.305	0.148	-0.029	0.011	4.21e-41	0.048	0.542	0.009	19696.7
rs139589338	G	A	0.019	0.209	-0.051	0.036	4.97e-09	0.164	0.754	0.002	3435.79
rs149533170	A	G	0.008	0.284	-0.078	0.051	2.78e-08	0.467	0.868	0.001	2606.75
rs1498399	G	A	0.386	0.069	-0.048	0.01	8.24e-12	0.046	0.301	0.002	4709.48
rs1634761	T	C	0.494	-0.068	-0.02	0.009	1.02e-12	0.045	0.653	0.002	4808.89
rs17279437	A	G	0.107	-0.114	0.006	0.017	1.37e-11	0.077	0.935	0.002	5178.31
rs17412601	C	T	0.351	-0.068	0.024	0.01	3.69e-11	0.047	0.614	0.002	4459.09
rs2102497	C	T	0.734	0.064	-0.062	0.012	4.21e-08	0.051	0.221	0.002	3396.62
rs2326562	T	C	0.381	0.053	-0.012	0.01	4.81e-08	0.046	0.793	0.001	2795.82
rs2897075	T	C	0.374	0.059	0.006	0.01	2.88e-09	0.047	0.89	0.002	3366.63
rs3014983	T	C	0.736	-0.07	-0.028	0.012	6.99e-09	0.049	0.565	0.002	3941.72
rs35705950	T	G	0.107	-0.099	0.094	0.016	1.9e-10	0.077	0.222	0.002	3936.26
rs41264915	G	A	0.097	-0.143	0.104	0.015	1.43e-20	0.103	0.313	0.004	7528.13
rs41435745	C	G	0.029	0.213	-0.117	0.035	1.45e-09	0.091	0.201	0.003	5381.8
rs4475253	G	A	0.324	0.058	-0.046	0.01	7.07e-09	0.049	0.348	0.001	3113.46
rs45524632	A	C	0.019	0.223	0.132	0.035	1.07e-10	0.185	0.476	0.002	3992.9
rs4767025	T	C	0.676	0.075	0.014	0.01	7.13e-14	0.051	0.776	0.002	5236.43
rs5023077	C	T	0.491	-0.066	0.017	0.01	3.79e-12	0.046	0.71	0.002	4583.2
rs61078946	T	A	0.111	-0.09	-0.073	0.016	3.12e-08	0.076	0.339	0.002	3332.25
rs61882275	A	G	0.342	-0.092	0.043	0.01	2.3e-20	0.052	0.413	0.004	8009.8
rs63750417	T	C	0.184	-0.092	0.1	0.011	1.37e-15	0.082	0.221	0.003	5300.36
rs676314	G	A	0.325	0.078	0.013	0.01	8.95e-15	0.049	0.795	0.003	5599.06
rs67959919	A	G	0.077	0.492	-0.018	0.018	2.36e-173	0.084	0.833	0.035	74917.5
rs78295726	T	C	0.154	0.074	-0.05	0.013	1.42e-08	0.066	0.452	0.001	2996.2
rs78314212	T	C	0.085	0.122	0.107	0.017	1.22e-12	0.083	0.194	0.002	4854.56
